# Supplementary material for: New nematicidal and antimicrobial secondary metabolites from a new species in the new genus, Pseudobambusicola thailandica
Source: MycoKeys. 2018 Mar 22;(33):1–23. doi: 10.3897/mycokeys.33.23341 (PMC5904430; doi:10.3897/mycokeys.33.23341)
Supplement: XML Treatment for Pseudobambusicola [file mycokeys.33.23341-treatment1.xml]

<!DOCTYPE tp:taxon-treatment
  PUBLIC "-//TaxonX//DTD Taxonomic Treatment Publishing DTD v0 20100105//EN" "tax-treatment-NSO.dtd">
<tp:taxon-treatment xmlns:tp="http://www.plazi.org/taxpub"><tp:treatment-meta><kwd-group><label>Taxon classification</label><kwd><named-content xmlns:xlink="http://www.w3.org/1999/xlink" content-type="kingdom">Fungi</named-content></kwd><kwd><named-content xmlns:xlink="http://www.w3.org/1999/xlink" content-type="order">Pleosporales</named-content></kwd><kwd><named-content xmlns:xlink="http://www.w3.org/1999/xlink" content-type="family">Sulcatisporaceae</named-content></kwd></kwd-group><mixed-citation publication-type="journal"><person-group><name><surname>Rupcic</surname><given-names>Zeljka</given-names></name><name><surname>Chepkirui</surname><given-names>Clara</given-names></name><name><surname>Hernández-Restrepo</surname><given-names>Margarita</given-names></name><name><surname>Crous</surname><given-names>Pedro W.</given-names></name><name><surname>Luangsa-ard</surname><given-names>Janet Jennifer</given-names></name><name><surname>Stadler</surname><given-names>Marc</given-names></name></person-group><article-title>New nematicidal and antimicrobial secondary metabolites from a new species in the new genus, <italic><tp:taxon-name><tp:taxon-name-part taxon-name-part-type="genus" reg="Pseudobambusicola">Pseudobambusicola</tp:taxon-name-part> <tp:taxon-name-part taxon-name-part-type="species" reg="thailandica">thailandica</tp:taxon-name-part></tp:taxon-name></italic></article-title><source>MycoKeys</source><day>22</day><month>3</month><year>2018</year><volume>2018</volume><issue>33</issue><fpage>1</fpage><lpage>23</lpage><pub-id pub-id-type="doi">10.3897/mycokeys.33.23341</pub-id></mixed-citation></tp:treatment-meta><tp:nomenclature><tp:taxon-name>
              <tp:taxon-name-part taxon-name-part-type="genus" reg="Pseudobambusicola">Pseudobambusicola</tp:taxon-name-part>
              <object-id xmlns:xlink="http://www.w3.org/1999/xlink" content-type="mycobank" xlink:type="simple">MB824299</object-id>
            </tp:taxon-name><tp:taxon-authority>Hern.-Restr. &amp; Crous</tp:taxon-authority><tp:taxon-status xmlns:xlink="http://www.w3.org/1999/xlink" xlink:type="simple">gen. nov.</tp:taxon-status></tp:nomenclature><tp:treatment-sec sec-type="etymology" id="SECID0EMWAG"><title>Etymology.</title><p>The name reflects its morphological similarity of the type species to the asexual morphs of <italic><tp:taxon-name><tp:taxon-name-part taxon-name-part-type="genus" reg="Bambusicola">Bambusicola</tp:taxon-name-part></tp:taxon-name></italic> and <italic><tp:taxon-name><tp:taxon-name-part taxon-name-part-type="genus" reg="Neobambusicola">Neobambusicola</tp:taxon-name-part></tp:taxon-name></italic>.</p></tp:treatment-sec><tp:treatment-sec sec-type="type species" id="SECID0EAXAG"><title>Type species.</title><p>
              <italic><tp:taxon-name><tp:taxon-name-part taxon-name-part-type="genus" reg="Pseudobambusicola">Pseudobambusicola</tp:taxon-name-part> <tp:taxon-name-part taxon-name-part-type="species" reg="thailandica">thailandica</tp:taxon-name-part></tp:taxon-name></italic> Hern.-Restr. &amp; Crous.</p></tp:treatment-sec><tp:treatment-sec sec-type="diagnosis" id="SECID0ERXAG"><title>Diagnosis.</title><p>Differs from <italic><tp:taxon-name><tp:taxon-name-part taxon-name-part-type="genus" reg="Neobambusicola">Neobambusicola</tp:taxon-name-part></tp:taxon-name></italic> in having conidiomata with a neck, the presence of globose to subglobose thick-walled cells adjacent to the conidiomata and the production of chlamydospores in culture.</p><p>
              <italic><tp:taxon-name><tp:taxon-name-part taxon-name-part-type="genus" reg="Mycelium">Mycelium</tp:taxon-name-part></tp:taxon-name></italic> composed of hyaline to pale brown, septate, smooth to slightly verruculose, hyphae. <italic><tp:taxon-name><tp:taxon-name-part taxon-name-part-type="genus" reg="Conidiomata">Conidiomata</tp:taxon-name-part></tp:taxon-name></italic> pycnidial, semi- or entirely immersed in the agar, solitary or aggregated, erumpent, globose with a neck, opening via central ostiole, dark brown, surrounded by dark brown, smooth to slightly verruculose hyphae, at the base globose to subglobose, thick-walled cells often present. <italic><tp:taxon-name><tp:taxon-name-part taxon-name-part-type="genus" reg="Conidiophores">Conidiophores</tp:taxon-name-part></tp:taxon-name></italic> reduced to conidiogenous cells. <italic><tp:taxon-name><tp:taxon-name-part taxon-name-part-type="genus" reg="Conidiogenous">Conidiogenous</tp:taxon-name-part> <tp:taxon-name-part taxon-name-part-type="species" reg="cells">cells</tp:taxon-name-part></tp:taxon-name></italic> phialidic with periclinal thickening at the conidiogenous locus, subcylindrical to ampulliform, hyaline, smooth. <italic><tp:taxon-name><tp:taxon-name-part taxon-name-part-type="genus" reg="Conidia">Conidia</tp:taxon-name-part></tp:taxon-name></italic> exposed in white, mucous drops at the ostioles of the pycnidia, composed by macro- and microconidia. <italic><tp:taxon-name><tp:taxon-name-part taxon-name-part-type="genus" reg="Macroconidia">Macroconidia</tp:taxon-name-part></tp:taxon-name></italic> produced in white, mucous heads, solitary, fusoid-ellipsoid, apex bluntly to subobtusely rounded, tapering to a distinctly truncate base, prominently guttulate, hyaline, smooth, 0–3-septate. <italic><tp:taxon-name><tp:taxon-name-part taxon-name-part-type="genus" reg="Microconidia">Microconidia</tp:taxon-name-part></tp:taxon-name></italic> produced in the same pycnidia as macroconidia, solitary, oblong to cuneiform, non-guttulate to slightly guttulate, hyaline, smooth, aseptate. <italic><tp:taxon-name><tp:taxon-name-part taxon-name-part-type="genus" reg="Chlamydospores">Chlamydospores</tp:taxon-name-part></tp:taxon-name></italic> brown, terminal at the tips of vegetative hyphae, in chains. <italic>Sexual morph</italic> not observed.</p><!--PageBreak--><!--PageBreak--></tp:treatment-sec></tp:taxon-treatment>
