# Supplementary material for: New nematicidal and antimicrobial secondary metabolites from a new species in the new genus, Pseudobambusicola thailandica
Source: MycoKeys. 2018 Mar 22;(33):1–23. doi: 10.3897/mycokeys.33.23341 (PMC5904430; doi:10.3897/mycokeys.33.23341)
Supplement: XML Treatment for Pseudobambusicola thailandica [file mycokeys.33.23341-treatment2.xml]

<!DOCTYPE tp:taxon-treatment
  PUBLIC "-//TaxonX//DTD Taxonomic Treatment Publishing DTD v0 20100105//EN" "tax-treatment-NSO.dtd">
<tp:taxon-treatment xmlns:tp="http://www.plazi.org/taxpub"><tp:treatment-meta><kwd-group><label>Taxon classification</label><kwd><named-content xmlns:xlink="http://www.w3.org/1999/xlink" content-type="kingdom">Fungi</named-content></kwd><kwd><named-content xmlns:xlink="http://www.w3.org/1999/xlink" content-type="order">Pleosporales</named-content></kwd><kwd><named-content xmlns:xlink="http://www.w3.org/1999/xlink" content-type="family">Sulcatisporaceae</named-content></kwd></kwd-group><mixed-citation publication-type="journal"><person-group><name><surname>Rupcic</surname><given-names>Zeljka</given-names></name><name><surname>Chepkirui</surname><given-names>Clara</given-names></name><name><surname>Hernández-Restrepo</surname><given-names>Margarita</given-names></name><name><surname>Crous</surname><given-names>Pedro W.</given-names></name><name><surname>Luangsa-ard</surname><given-names>Janet Jennifer</given-names></name><name><surname>Stadler</surname><given-names>Marc</given-names></name></person-group><article-title>New nematicidal and antimicrobial secondary metabolites from a new species in the new genus, <italic><tp:taxon-name><tp:taxon-name-part taxon-name-part-type="genus" reg="Pseudobambusicola">Pseudobambusicola</tp:taxon-name-part> <tp:taxon-name-part taxon-name-part-type="species" reg="thailandica">thailandica</tp:taxon-name-part></tp:taxon-name></italic></article-title><source>MycoKeys</source><day>22</day><month>3</month><year>2018</year><volume>2018</volume><issue>33</issue><fpage>1</fpage><lpage>23</lpage><pub-id pub-id-type="doi">10.3897/mycokeys.33.23341</pub-id></mixed-citation></tp:treatment-meta><tp:nomenclature><tp:taxon-name>
              <tp:taxon-name-part taxon-name-part-type="genus" reg="Pseudobambusicola">Pseudobambusicola</tp:taxon-name-part>
              <tp:taxon-name-part taxon-name-part-type="species" reg="thailandica">thailandica</tp:taxon-name-part>
              <object-id xmlns:xlink="http://www.w3.org/1999/xlink" content-type="mycobank" xlink:type="simple">MB824300</object-id>
            </tp:taxon-name><tp:taxon-authority>Hern.-Restr. &amp; Crous</tp:taxon-authority><tp:taxon-status xmlns:xlink="http://www.w3.org/1999/xlink" xlink:type="simple">sp. nov.</tp:taxon-status></tp:nomenclature><tp:treatment-sec sec-type="etymology" id="SECID0EI2AG"><title>Etymology.</title><p>The epithet refers to Thailand, where this species was collected.</p></tp:treatment-sec><tp:treatment-sec sec-type="material" id="SECID0EN2AG"><title>Type.</title><p>THAILAND. Lop Buri Province: Chai Badan, Wang Kan Lueang Arboretum, Wang Kan Lueang Waterfall, on twig (unidentified), 14 Jul 2015, M. Hernández-Restrepo, MHR 1534 (holotype: <named-content xmlns:xlink="http://www.w3.org/1999/xlink" content-type="dwc:institutional_code" xlink:type="simple">BBH</named-content> 42022!, culture ex-type <named-content xmlns:xlink="http://www.w3.org/1999/xlink" content-type="dwc:institutional_code" xlink:type="simple">BCC</named-content> 79462!).</p></tp:treatment-sec><tp:treatment-sec sec-type="description" id="SECID0E42AG"><title>Description of fungal structures on <abbrev xmlns:xlink="http://www.w3.org/1999/xlink" xlink:title="synthetic nutrient-poor agar" id="ABBRID0EC3AG" xlink:type="simple">SNA</abbrev>.</title><p>
              <italic><tp:taxon-name><tp:taxon-name-part taxon-name-part-type="genus" reg="Mycelium">Mycelium</tp:taxon-name-part></tp:taxon-name></italic> composed by hyaline to pale brown, septate, smooth to slightly verruculose, hyphae, 1–2.5 µm wide. <italic><tp:taxon-name><tp:taxon-name-part taxon-name-part-type="genus" reg="Conidiomata">Conidiomata</tp:taxon-name-part></tp:taxon-name></italic> pycnidial, semi- or entirely immersed in the agar, solitary or aggregated, erumpent, globose, sometimes with a neck, opening via central ostiole, dark brown, 63–360 µm diam., sometimes with a cylindrical neck 50–125 × 40–50 µm, opening via central ostiole; at the base of the conidiomata are often present globose to subglobose cells, thick-walled, 5–9 µm wide; conidiomata surrounded by dark brown, smooth to slightly verruculose hyphae, 2–2.5 µm wide. <italic><tp:taxon-name><tp:taxon-name-part taxon-name-part-type="genus" reg="Conidiophores">Conidiophores</tp:taxon-name-part></tp:taxon-name></italic> reduced to conidiogenous cells. <italic><tp:taxon-name><tp:taxon-name-part taxon-name-part-type="genus" reg="Conidiogenous">Conidiogenous</tp:taxon-name-part> <tp:taxon-name-part taxon-name-part-type="species" reg="cells">cells</tp:taxon-name-part></tp:taxon-name></italic> phialidic with periclinal thickening, subcylindrical to ampulliform, hyaline, smooth, 6.5–7 × 2.5–4 µm. <italic><tp:taxon-name><tp:taxon-name-part taxon-name-part-type="genus" reg="Conidia">Conidia</tp:taxon-name-part></tp:taxon-name></italic> exposed in white, mucous drops at the ostiole of pycnidia, composed by macro- and microconidia. <italic><tp:taxon-name><tp:taxon-name-part taxon-name-part-type="genus" reg="Macroconidia">Macroconidia</tp:taxon-name-part></tp:taxon-name></italic> produced in white, mucous heads, solitary, fusoid-ellipsoid, apex bluntly to subobtusely rounded, tapering to a distinctly truncate base, mostly straight, but sometimes slightly curved, prominently guttulate, hyaline, smooth, 0–3-septate, 10–20 × 2–4(–6) µm. <italic><tp:taxon-name><tp:taxon-name-part taxon-name-part-type="genus" reg="Microconidia">Microconidia</tp:taxon-name-part></tp:taxon-name></italic> produced in the same pycnidia with macroconidia, solitary, oblong to cuneiform, non-guttulate to slightly guttulate, hyaline, smooth, aseptate, 2–4(–5.5) × 1–2 µm, apex rounded, base truncate. <italic><tp:taxon-name><tp:taxon-name-part taxon-name-part-type="genus" reg="Chlamydospores">Chlamydospores</tp:taxon-name-part></tp:taxon-name></italic> brown, terminal, in chains, 16–38 × 5–6 µm. <italic>Sexual morph</italic> not observed.</p></tp:treatment-sec><tp:treatment-sec sec-type="description" id="SECID0EG5AG"><title>Culture characteristics.</title><p>Colonies on <abbrev xmlns:xlink="http://www.w3.org/1999/xlink" xlink:title="oatmeal agar" id="ABBRID0EM5AG" xlink:type="simple">OA</abbrev> at 25 °C reaching 24 mm diam. in 2 weeks, elevated, with dense cottony mycelium at the centre, mouse grey, margin whitish, effuse to fimbriate; reverse dark mouse grey.</p></tp:treatment-sec><tp:treatment-sec sec-type="notes" id="SECID0EQ5AG"><title>Notes.</title><p>
              <italic><tp:taxon-name><tp:taxon-name-part taxon-name-part-type="genus" reg="Pseudobambusicola">Pseudobambusicola</tp:taxon-name-part></tp:taxon-name></italic> is introduced here for a pycnidial coelomycete producing two kinds of conidia. Morphologically, it is similar to the species of <italic><tp:taxon-name><tp:taxon-name-part taxon-name-part-type="genus" reg="Bambusicola">Bambusicola</tp:taxon-name-part></tp:taxon-name></italic> and <italic><tp:taxon-name><tp:taxon-name-part taxon-name-part-type="genus" reg="Neobambusicola">Neobambusicola</tp:taxon-name-part></tp:taxon-name></italic>. However, asexual morphs in <italic><tp:taxon-name><tp:taxon-name-part taxon-name-part-type="genus" reg="Bambusicola">Bambusicola</tp:taxon-name-part></tp:taxon-name></italic> are characterised by brown or pale brown conidia and annellidic rather than phialidic conidiogenous cells and hyaline conidia as in <italic><tp:taxon-name><tp:taxon-name-part taxon-name-part-type="genus" reg="Pseudobambusicola">Pseudobambusicola</tp:taxon-name-part></tp:taxon-name></italic> (<xref ref-type="bibr" rid="B18">Dai et al. 2012</xref>, <xref ref-type="bibr" rid="B19">2017</xref>). <italic><tp:taxon-name><tp:taxon-name-part taxon-name-part-type="genus" reg="Neobambusicola">Neobambusicola</tp:taxon-name-part></tp:taxon-name></italic> is a monotypic genus erected for <italic><tp:taxon-name><tp:taxon-name-part taxon-name-part-type="genus" reg="Neobambusicola">N.</tp:taxon-name-part> <tp:taxon-name-part taxon-name-part-type="species" reg="strelitziae">strelitziae</tp:taxon-name-part></tp:taxon-name></italic>, first described from South Africa growing on necrotic leaf tissue associated with <italic><tp:taxon-name><tp:taxon-name-part taxon-name-part-type="genus" reg="Phyllachora">Phyllachora</tp:taxon-name-part> <tp:taxon-name-part taxon-name-part-type="species" reg="strelitziae">strelitziae</tp:taxon-name-part></tp:taxon-name></italic> (<tp:taxon-name><tp:taxon-name-part taxon-name-part-type="family">Phyllachoraceae</tp:taxon-name-part></tp:taxon-name>, <tp:taxon-name><tp:taxon-name-part taxon-name-part-type="order">Phyllachorales</tp:taxon-name-part></tp:taxon-name>, <tp:taxon-name><tp:taxon-name-part taxon-name-part-type="class">Sordariomycetes</tp:taxon-name-part></tp:taxon-name>) (<xref ref-type="bibr" rid="B15">Crous et al. 2014</xref>). Both genera are similar in having pycnidial conidiomata and phialidic conidiogenous cells that produce fusoid-ellipsoid macro- and subcylindrical microconidia. However, in the new genus, the conidiomata are surrounded by dark brown, smooth to slightly verruculose hyphae and, in mature conidiomata, a cylindrical neck is often present; furthermore, chlamydospores can be present in culture. Although both genera belong to the <tp:taxon-name><tp:taxon-name-part taxon-name-part-type="family">Sulcatisporaceae</tp:taxon-name-part></tp:taxon-name> (<tp:taxon-name><tp:taxon-name-part taxon-name-part-type="order">Pleosporales</tp:taxon-name-part></tp:taxon-name>, <tp:taxon-name><tp:taxon-name-part taxon-name-part-type="class">Dothideomycetes</tp:taxon-name-part></tp:taxon-name>), they are placed in different clades, <italic><tp:taxon-name><tp:taxon-name-part taxon-name-part-type="genus" reg="Neobambusicola">Neobambusicola</tp:taxon-name-part></tp:taxon-name></italic> is more closely <!--PageBreak-->related to <italic><tp:taxon-name><tp:taxon-name-part taxon-name-part-type="genus" reg="Sulcatispora">Sulcatispora</tp:taxon-name-part></tp:taxon-name></italic> (100 %, 1 <abbrev xmlns:xlink="http://www.w3.org/1999/xlink" xlink:title="posterior probabilities" id="ABBRID0EOCBG" xlink:type="simple">pp</abbrev>), while <italic><tp:taxon-name><tp:taxon-name-part taxon-name-part-type="genus" reg="Pseudobambusicola">Pseudobambusicola</tp:taxon-name-part></tp:taxon-name></italic> was placed in a distinct branch with <italic><tp:taxon-name><tp:taxon-name-part taxon-name-part-type="genus" reg="Magnicamarisporium">Magnicamarisporium</tp:taxon-name-part></tp:taxon-name></italic> (Fig. <xref ref-type="fig" rid="F1">1</xref>). Additionally, based on LSU, ITS and <italic><abbrev xmlns:xlink="http://www.w3.org/1999/xlink" xlink:title="translation elongation factor 1-α gene" id="ABBRID0EFDBG" xlink:type="simple">tef1</abbrev></italic> sequences, <italic><tp:taxon-name><tp:taxon-name-part taxon-name-part-type="genus" reg="Pseudobambusicola">P.</tp:taxon-name-part> <tp:taxon-name-part taxon-name-part-type="species" reg="thailandica">thailandica</tp:taxon-name-part></tp:taxon-name></italic> is 97 % (KP004495) and 83 % (KP004467) and 93 % similar to <italic><tp:taxon-name><tp:taxon-name-part taxon-name-part-type="genus" reg="Neobambusicola">N.</tp:taxon-name-part> <tp:taxon-name-part taxon-name-part-type="species" reg="strelitziae">strelitziae</tp:taxon-name-part></tp:taxon-name></italic>, respectively.</p><fig id="F2" position="float" orientation="portrait"><label>Figure 2.</label><caption><p>
                  <italic><tp:taxon-name><tp:taxon-name-part taxon-name-part-type="genus" reg="Pseudobambusicola">Pseudobambusicola</tp:taxon-name-part> <tp:taxon-name-part taxon-name-part-type="species" reg="thailandica">thailandica</tp:taxon-name-part></tp:taxon-name></italic> (<named-content xmlns:xlink="http://www.w3.org/1999/xlink" content-type="dwc:institutional_code" xlink:type="simple">BCC</named-content> 79462) on <abbrev xmlns:xlink="http://www.w3.org/1999/xlink" xlink:title="synthetic nutrient-poor agar" id="ABBRID0EXEBG" xlink:type="simple">SNA</abbrev>. <bold>A</bold> Colony overview <bold>B–C</bold> Pycnidia <bold>D–G</bold> <tp:taxon-name><tp:taxon-name-part taxon-name-part-type="genus" reg="Conidiogenous">Conidiogenous</tp:taxon-name-part> <tp:taxon-name-part taxon-name-part-type="species" reg="cells">cells</tp:taxon-name-part></tp:taxon-name> <bold>H</bold> globose to subglobose cells, thick-walled, at the base of the conidiomata <bold>I</bold> <tp:taxon-name><tp:taxon-name-part taxon-name-part-type="genus" reg="Microconidia">Microconidia</tp:taxon-name-part></tp:taxon-name> <bold>J</bold> <tp:taxon-name><tp:taxon-name-part taxon-name-part-type="genus" reg="Macroconidia">Macroconidia</tp:taxon-name-part></tp:taxon-name> <bold>K</bold> <tp:taxon-name><tp:taxon-name-part taxon-name-part-type="genus" reg="Chlamydospores">Chlamydospores</tp:taxon-name-part></tp:taxon-name>. Scale bars: 200 µm (<bold>B</bold>), 100 µm (<bold>C</bold>), 10 µm (<bold>D, H, I–K</bold>), 5 µm (<bold>E–G</bold>).</p></caption><graphic xmlns:xlink="http://www.w3.org/1999/xlink" xlink:href="mycokeys-33-001-g002.jpg" position="float" orientation="portrait" xlink:type="simple" id="oo_192745.jpg"/></fig></tp:treatment-sec><tp:treatment-sec><!--Section generated to contain objects referenced in tp:taxon-treatment.--><fig id="F1" position="float" orientation="portrait"><label>Figure 1.</label><caption><p>Phylogenetic tree (RAxML) inferred from the DNA sequence data of four loci (ITS, LSU, <italic><abbrev xmlns:xlink="http://www.w3.org/1999/xlink" xlink:title="translation elongation factor 1-α gene" id="ABBRID0EQTAG" xlink:type="simple">tef1</abbrev></italic> and <italic><abbrev xmlns:xlink="http://www.w3.org/1999/xlink" xlink:title="second largest subunit gene" id="ABBRID0EVTAG" xlink:type="simple">rpb2</abbrev></italic>) of <italic><tp:taxon-name><tp:taxon-name-part taxon-name-part-type="genus" reg="Pseudobambusicola">Pseudobambusicola</tp:taxon-name-part> <tp:taxon-name-part taxon-name-part-type="species" reg="thailandica">thailandica</tp:taxon-name-part></tp:taxon-name></italic> and related species in <tp:taxon-name><tp:taxon-name-part taxon-name-part-type="order">Pleosporales</tp:taxon-name-part></tp:taxon-name> (<tp:taxon-name><tp:taxon-name-part taxon-name-part-type="class">Dothideomycetes</tp:taxon-name-part></tp:taxon-name>). The new taxon is indicated in <bold>bold</bold>. Taxa reported to produce deoxyphomalone are indicated by an underlined. Maximum likelihood bootstrap values ≥ 70 % and Bayesian posterior probabilities ≥ 0.95 are shown at the nodes and the scale bar indicates the number of expected mutations per site. Clades with 100 BML and 1 PP are indicated by thickened lines . The tree was rooted to <italic><tp:taxon-name><tp:taxon-name-part taxon-name-part-type="genus" reg="Lophiostoma">Lophiostoma</tp:taxon-name-part> <tp:taxon-name-part taxon-name-part-type="species" reg="arundinis">arundinis</tp:taxon-name-part></tp:taxon-name></italic> (AFTOL-ID 1606). <sup>T</sup> = ex-type strain; <sup>ET</sup> = epitype strain.</p></caption><graphic xmlns:xlink="http://www.w3.org/1999/xlink" xlink:href="mycokeys-33-001-g001.jpg" position="float" orientation="portrait" xlink:type="simple" id="oo_192744.jpg"/></fig></tp:treatment-sec><ref-list><ref id="B18"><mixed-citation xmlns:xlink="http://www.w3.org/1999/xlink" xlink:type="simple">
          <person-group><name name-style="western"><surname>Dai</surname><given-names>DQ</given-names></name><name name-style="western"><surname>Bhat</surname><given-names>DJ</given-names></name><name name-style="western"><surname>Liu</surname><given-names>JK</given-names></name><name name-style="western"><surname>Chukeatirote</surname><given-names>E</given-names></name><name name-style="western"><surname>Zhao</surname><given-names>RL</given-names></name><name name-style="western"><surname>Hyde</surname><given-names>KD</given-names></name></person-group> (<year>2012</year>) <article-title><italic><tp:taxon-name><tp:taxon-name-part taxon-name-part-type="genus">Bambusicola</tp:taxon-name-part></tp:taxon-name></italic>, a new genus from bamboo with asexual and sexual morphs.</article-title> <source>Cryptogamie Mycologie</source> <volume>33</volume>: <fpage>363</fpage>–<lpage>379</lpage>. <ext-link xlink:type="simple" ext-link-type="doi" xlink:href="10.7872/crym.v33.iss3.2012.363">https://doi.org/10.7872/crym.v33.iss3.2012.363</ext-link></mixed-citation></ref><ref id="B19"><mixed-citation xmlns:xlink="http://www.w3.org/1999/xlink" xlink:type="simple">
          <person-group><name name-style="western"><surname>Dai</surname><given-names>DQ</given-names></name><name name-style="western"><surname>Phookamsak</surname><given-names>R</given-names></name><name name-style="western"><surname>Wijayawardene</surname><given-names>NN</given-names></name><name name-style="western"><surname>Li</surname><given-names>WJ</given-names></name><name name-style="western"><surname>DJ</surname><given-names>Bhat</given-names></name><name name-style="western"><surname>Xu</surname><given-names>JC</given-names></name><name name-style="western"><surname>Taylor</surname><given-names>JE</given-names></name><name name-style="western"><surname>Hyde</surname><given-names>KD</given-names></name><name name-style="western"><surname>Chukeatirote</surname><given-names>E</given-names></name></person-group> (<year>2017</year>) <article-title>Bambusicolous fungi.</article-title> <source>Fungal Diversity</source> <volume>82</volume>: <fpage>1</fpage>–<lpage>105</lpage>. <ext-link xlink:type="simple" ext-link-type="doi" xlink:href="10.1007/s13225-016-0367-8">https://doi.org/10.1007/s13225-016-0367-8</ext-link></mixed-citation></ref><ref id="B15"><mixed-citation xmlns:xlink="http://www.w3.org/1999/xlink" xlink:type="simple">
          <person-group><name name-style="western"><surname>Crous</surname><given-names>PW</given-names></name><name name-style="western"><surname>Wingfield</surname><given-names>MJ</given-names></name><name name-style="western"><surname>Schumacher</surname><given-names>RK</given-names></name><name name-style="western"><surname>Summerell</surname><given-names>BA</given-names></name><name name-style="western"><surname>Giraldo</surname><given-names>A</given-names></name><name name-style="western"><surname>Gené</surname><given-names>J</given-names></name><name name-style="western"><surname>Guarro</surname><given-names>J</given-names></name><name name-style="western"><surname>Wanasinghe</surname><given-names>DN</given-names></name><name name-style="western"><surname>Hyde</surname><given-names>KD</given-names></name><name name-style="western"><surname>Camporesi</surname><given-names>E</given-names></name><name name-style="western"><surname>Gareth</surname><given-names>Jones EB</given-names></name><name name-style="western"><surname>Thambugala</surname><given-names>KM</given-names></name><name name-style="western"><surname>Malysheva</surname><given-names>EF</given-names></name><name name-style="western"><surname>Malysheva</surname><given-names>VF</given-names></name><name name-style="western"><surname>Acharya</surname><given-names>K</given-names></name><name name-style="western"><surname>Álvarez</surname><given-names>J</given-names></name><name name-style="western"><surname>Alvarado</surname><given-names>P</given-names></name><name name-style="western"><surname>Assefa</surname><given-names>A</given-names></name><name name-style="western"><surname>Barnes</surname><given-names>CW</given-names></name><name name-style="western"><surname>Bartlett</surname><given-names>JS</given-names></name><name name-style="western"><surname>Blanchette</surname><given-names>RA</given-names></name><name name-style="western"><surname>Burgess</surname><given-names>TI</given-names></name><name name-style="western"><surname>Carlavilla</surname><given-names>JR</given-names></name><name name-style="western"><surname>Coetzee</surname><given-names>MP</given-names></name><name name-style="western"><surname>Damm</surname><given-names>U</given-names></name><name name-style="western"><surname>Decock</surname><given-names>CA</given-names></name><name name-style="western"><surname>den Breeÿen</surname><given-names>A</given-names></name><name name-style="western"><surname>de Vries</surname><given-names>B</given-names></name><name name-style="western"><surname>Dutta</surname><given-names>AK</given-names></name><name name-style="western"><surname>Holdom</surname><given-names>DG</given-names></name><name name-style="western"><surname>Rooney-Latham</surname><given-names>S</given-names></name><name name-style="western"><surname>Manjón</surname><given-names>JL</given-names></name><name name-style="western"><surname>Marincowitz</surname><given-names>S</given-names></name><name name-style="western"><surname>Mirabolfathy</surname><given-names>M</given-names></name><name name-style="western"><surname>Moreno</surname><given-names>G</given-names></name><name name-style="western"><surname>Nakashima</surname><given-names>C</given-names></name><name name-style="western"><surname>Papizadeh</surname><given-names>M</given-names></name><name name-style="western"><surname>Shahzadeh</surname><given-names>Fazeli SA</given-names></name><name name-style="western"><surname>Amoozegar</surname><given-names>MA</given-names></name><name name-style="western"><surname>Romberg</surname><given-names>MK</given-names></name><name name-style="western"><surname>Shivas</surname><given-names>RG</given-names></name><name name-style="western"><surname>Stalpers</surname><given-names>JA</given-names></name><name name-style="western"><surname>Stielow</surname><given-names>B1</given-names></name><name name-style="western"><surname>Stukely</surname><given-names>MJ</given-names></name><name name-style="western"><surname>Swart</surname><given-names>WJ</given-names></name><name name-style="western"><surname>Tan</surname><given-names>YP</given-names></name><name name-style="western"><surname>van der Bank</surname><given-names>M</given-names></name><name name-style="western"><surname>Wood</surname><given-names>AR</given-names></name><name name-style="western"><surname>Zhang</surname><given-names>Y</given-names></name><name name-style="western"><surname>Groenewald</surname><given-names>JZ</given-names></name></person-group> (<year>2014</year>) <article-title>Fungal Planet description sheets: 281–319.</article-title> <source>Persoonia</source> <volume>33</volume>: <fpage>212</fpage>–<lpage>289</lpage>. <ext-link xlink:type="simple" ext-link-type="doi" xlink:href="10.3767/003158514X685680">https://doi.org/10.3767/003158514X685680</ext-link></mixed-citation></ref></ref-list></tp:taxon-treatment>
